# Supplementary material for: How to trust size distributions obtained by single particle inductively coupled plasma mass spectrometry analysis
Source: Anal Bioanal Chem. 2022 Jul 30;415(11):2101–12. doi: 10.1007/s00216-022-04215-z (PMC10079697; doi:10.1007/s00216-022-04215-z)
Supplement: Supplementary file 2 — Supplementary file2 (XLSX 21 KB) [file 216_2022_4215_MOESM2_ESM.xlsx]

## Sheet: Note
	HOW TO TRUST SIZE DISTRIBUTIONS OBTAINED BY SINGLE PARTICLE INDUCTIVELY PLASMA MASS SPECTROMETRY ANALYSIS
	Ana C. Gimenez-Ingalaturre, Khaoula Ben-Jeddou, Josefina Perez-Arantegui, Maria S. Jimenez, Eduardo Bolea, Francisco Laborda
	Group of Analytical Spectroscopy and Sensors (GEAS)
	Institute of Environmental Sciences (IUCA)
	University of Zaragoza
	Pedro Cerbuna 12, 50009 Zaragoza, Spain.
	Supplementary material
	SINGLE PARTICLE ICP-MS		SP-ICP-MS_LODs_2.2
	Estimation of critical values and limits of detection
	© F. Laborda, A.C. Gimenez-Ingalaturre, E. Bolea
	SP-ICP-MS_LODs_2.2 is a revised version of SP-ICP-MS_LODs_1.3, available as supplementary material in
	About detectability and limits of detection in single particle inductively coupled plasma mass spectrometry Francisco Laborda, Ana C. Gimenez-Ingalaturre, Eduardo Bolea, Juan R. Castillo Spectrochimica Acta Part B 169 (2020) 105883
	In this revised version, size critical values and size limits of detection are calculated from the upper integer value of the square root of the mean baseline intensity (in counts) instead of using directly the square root of the mean baseline intensity.
	This modification allows to obtain a good agreement between the calculated size critical value and the lower limit of a size distribution when the distribution is not fully recorded because part of the particle population is below the size critical value.

## Sheet: LODs 2.2
	SINGLE PARTICLE ICP-MS													SP-ICP-MS_LODs_2.2
	Estimation of critical values and limits of detection
	© F. Laborda, A.C. Gimenez-Ingalaturre, E. Bolea
	nanoparticle		Ag			baseline threshold	YC	1	counts
	density		10.49	g cm-3		particle events threshold	YCnumber	0	particle events
	molecular mass		107.868	g mol-1
	mass fraction	FNP	1			CRITICAL VALUE						LIMIT OF DETECTION
	element		Ag			number conc.	XCnumber	0	L-1			number conc.	XDnumber	200000	L-1
	atomic mass		107.868	g mol-1		dissolv. mass conc.	XCdis	0.0340252	ng L-1			dissolv. mass conc.	XDdis	0.0622412	ng L-1
	atoms per molecule		1
	isotopic abundance	107	0.51839					pulse	peak					pulse	peak
						size	XCsize		10.8945	nm		size	XDsize		10.8945	nm
	sample flow rate	Qsam	0.3	mL min-1		mass per particle	XCmass		7.10227	ag		mass per particle	XDmass		7.10227	ag
	analyte transport efficiency	η	0.05
	dwell time	tdwell	0.0001	s		yellow cells for INPUT
	peak width	w	0.0005	s		green cells for OUTPUT
	acquisition time	ti	60	s
	no. of data points	m	600000
	ionic conc. sensitivity	KR	88000	cps (mg L-1)-1
		Kintro	2.5e-07	L s-1
		KM	2.89452e+21	atoms g-1
		KICPMS	0.000121609
	baseline	YB	0.02	counts
	sigma	sB	0.141421	counts
	criterion	n	5
	blank particles	YN,B	0	particles
